# Supplementary material for: Analysis of Genetic and MRI Changes, Blood Markers, and Risk Factors in a Twin Pair Discordant of Progressive Supranuclear Palsy
Source: Medicina (Kaunas). 2023 Sep 22;59(10):1696. doi: 10.3390/medicina59101696 (PMC10608279; doi:10.3390/medicina59101696)
Supplement: Supplementary file 1 [file medicina-59-01696-s001.zip]

Archive with 1 entries (1 files):
- medicina-2600796-supplementary.pdf
